# Supplementary material for: Differences in Gut Microbiome Composition between Senior Orienteering Athletes and Community-Dwelling Older Adults
Source: Nutrients. 2020 Aug 27;12(9):2610. doi: 10.3390/nu12092610 (PMC7551621; doi:10.3390/nu12092610)
Supplement: Supplementary file 1 [file nutrients-12-02610-s001.zip]

Archive with 2 entries (2 files):
- nutrients-887591-supplementary.pdf
- Table_S1.xlsx
